# Supplementary material for: Reversible sick sinus syndrome due to sinus node artery ischaemia in an elderly woman: a case report
Source: Eur Heart J Case Rep. 2025 Dec 22;10(1):ytaf660. doi: 10.1093/ehjcr/ytaf660 (PMC12780886; doi:10.1093/ehjcr/ytaf660)
Supplement: ytaf660_Supplementary_Data [file ytaf660_supplementary_data.zip]

Archive with 3 entries (3 files):
- Figure 2(A).mp4
- Figure 2(E).mp4
- Figure 3.mp4
